# Supplementary material for: The origin of snakes: revealing the ecology, behavior, and evolutionary history of early snakes using genomics, phenomics, and the fossil record
Source: BMC Evol Biol. 2015 May 20;15:87. doi: 10.1186/s12862-015-0358-5 (PMC4438441; doi:10.1186/s12862-015-0358-5)
Supplement: Additional file 5: — Lagrange results for genetic, unconstrained, and constrained topologies. [file 12862_2015_358_MOESM5_ESM.xlsx]

## Sheet: Sheet1
Additional file 5. Lagrange results for genetic, unconstrained, and constrained topologies.
Genetic Tree									Key
									Area Code	Geographic Area
Full Genus				No Genus					A	North America
Serpentes		Total Group		Serpentes		Total Group			B	South America
Area	Probability	Area	Probability	Area	Probability	Area	Probability		C	Africa
ABCDEI	0.206	-	-	A	0.8645	-	-		D	Europe
ABCDEHI	0.1979	-	-	AE	0.1355	-	-		E	Asia
ABCDEH	0.1645	-	-			-	-		F	India
ABCEHI	0.1552	-	-			-	-		G	Australia
ABDEHI	0.1236	-	-			-	-		H	Caribbean
ABCDHI	0.0589	-	-			-	-		I	Info-Pacific
ACDEHI	0.0571	-	-			-	-
BCDEHI	0.0367	-	-			-	-
Unconstrained Tree
Full Genus				No Genus
Serpentes		Total Group		Serpentes		Total Group
Area	Probability	Area	Probability	Area	Probability	Area	Probability
ABCDEI	0.2325	ABCDEI	0.2151	B	0.3764	A	0.3272
ABCDEH	0.1896	ABCDEH	0.1988	BE	0.3416	AB	0.3265
ABDEHI	0.1735	ABDEHI	0.1933	A	0.1383	E	0.1698
ABCEHI	0.1551	ABCEHI	0.1629	AE	0.0925	BE	0.0992
ABCDEHI	0.1204	ABCDEHI	0.1515	AB	0.0511	AE	0.0772
BCDEHI	0.072	BCDEHI	0.0384
ACDEHI	0.0505	ABCDHI	0.0228
ABCDHI	0.0064	ACDEHI	0.0172
Constrained Tree
Full Genus				No Genus
Serpentes		Total Group		Serpentes		Total Group
Area	Probability	Area	Probability	Area	Probability	Area	Probability
ABCDEI	0.2332	ABCDEI	0.2112	A	0.6365	A	0.747
ABCDEH	0.1697	ABDEHI	0.1845	AE	0.1813	E	0.1312
ABDEHI	0.1617	ABCDEH	0.1816	BE	0.1092	AB	0.1218
ABCDEHI	0.1462	ABCDEHI	0.181	E	0.0994
ABCEHI	0.1299	ABCEHI	0.1346	B	0.0737
BCDEHI	0.0844	BCDEHI	0.0521
ACDEHI	0.0648	ABCDHI	0.0333
ABCDHI	0.0101	ACDEHI	0.0218
