# Supplementary material for: The origin of snakes: revealing the ecology, behavior, and evolutionary history of early snakes using genomics, phenomics, and the fossil record
Source: BMC Evol Biol. 2015 May 20;15:87. doi: 10.1186/s12862-015-0358-5 (PMC4438441; doi:10.1186/s12862-015-0358-5)
Supplement: Additional file 8: — List of natural history references used for coding ancestral state reconstruction characters. [file 12862_2015_358_MOESM8_ESM.xlsx]

## Sheet: Sheet1
Additional file 8. List of natural history references used for coding ancestral state reconstruction characters.
Acrochordus granulatus	Ehmann H. Encyclopedia of Australian Reptiles. Pymble, NSW, Australia: Collines, Angus, and Robertson; 1992.
	Sanders K, Murphy J, Lobo A, Gatus J. Acrochordus granulatus. In: The IUCN Red List of Threatened Species, Version 2014.3. 2010 http://www.iucnredlist.org. Accessed on 20 November 2014.
	Dowling HG, Jenner JV. Snakes of Burma: checklist of reported species and bibliography. Smithsonian Herp Inf Serv. 1988;76:19 pp.
	Shine R. Australian Snakes, a Natural History. Ithaca, New York: Cornell University Press; 1991.
Afronatrix anoscopus	Rödel M-O, LeBreton M. Afronatrix anoscopus. In: The IUCN Red List of Threatened Species, Version 2014.3. 2010. http://www.iucnredlist.org. Accessed on 20 November 2014.
	Luisella L, Akani GC. Is thermoregulation really unimportant for tropical reptiles? Comparative study of four sympatric snake species from Africa. Acta Oecologica. 2002;23:59-68.
	Luiselli L, Akani GC, Angelici FM, Politano E, Unde L, Wariboko SM. Diet of the semi-aquatic snake, Afronatrix anoscopus (Colubridae). African Journal of Herpetology. 2003;52:123-126.
Agkistrodon contortrix	Conant R, Collins JT. A Field Guide to Reptiles and Amphibians: Eastern and Central North America. Third Edition. Boston, Massachusetts: Houghton Mifflin Companys; 1991.
	Campbell JA, Lamar WW. The venomous reptiles of Latin America. Ithaca, New York: Cornell University Press; 1989.
	Frost DR, Hammerson GA, Santos-Barrera G 2007. Agkistrodon contortrix. In: The IUCN Red List of Threatened Species, Version 2014.3. http://www.iucnredlist.org. Accessed on 20 November 2014.
Amphiesma stolata	Boulenger GA, Annandale N, Wall F, Regan CT. Reports on a collection of batrachia, reptiles and fish from Nepal and the western Himalayas. Lacertilia. Records of the Indian Museum. 1907;1:149—155.
	Coborn J. The Atlas of Snakes of the World. New Jersey: T.F.H. Publications; 1991.
	Daniel JC. The Book of Indian Reptiles and Amphibians. Bombay Natural History Society and Oxford University Press; 2002.
Anilius scytale	Barrio A. Chacón-Ortiz CLA, Díaz de Pascual A. Geographic Distribution. Serpentes: Anilius scytale. Herpetological Review. 2002;33(1):66-67.
	McDiarmid RW, Campbell JA, Toure TA. Snake Species of the World: a taxonomic and geographical reference. Volume 1. Washington, DC: The Herpetologists League; 1999.
	Coborn J. The Atlas of Snakes of the World. New Jersey: T.F.H. Publications; 1991.
Anomochilus leonardi	Lim, B-L, Kamarudin MSB. Notes on new locality records of some rare snakes in Peninsular Malaysia. Malayan Nature Journal. 1975;29:23-27.
	Stuebing RB, Goh R. A new record of Leonard's pipe snake, Anomochilus leonardi Smith (Serpentes: Uropeltidae: Cylindrophinae) from Sabah, northwestern Borneo. Raffles Bulletin of Zoology. 1993;41(2):311-314.
	Grismer L. Anomochilus leonardi. In: The IUCN Red List of Threatened Species, Version 2014.3. 2012. http://www.iucnredlist.org. Accessed on 20 November 2014.
Aparallactus werneri	Boulenger GA. Descriptions of two new snakes from Usambara, German East Africa. Ann Mag Nat Hist. 1895;16:171-173.
	Rasmussen JB. The snakes from the rainforest of the Usambara Mountains, Tanzania: a checklist and key. Salamandra. 1981;17(3/4):173-188.
	Spawls S, Howell K, Drewes RC, Ashe J. A field guide to the reptiles of East Africa: All the reptiles of Kenya, Tanzania, Uganda, Rwanda and Burundi. Princeton, NJ: Princeton University Press; 2001.
	Underwood G, Kochva E. On the affinities of the burrowing asps Atractaspis (Serpentes: Atractaspididae). Zoological Journal of the Linnean Society. 1993;107:3-64.
	Krefft G. Description of Aspidiotes melanocephalus, a new snake from Port Denison NE Australia. Ann Mag Nat Hist. 1864;3(14):225-226.
Aspidites melanocephalus	Longman HA. Snakes and lizards from Queensland and the Northern Territory. Memoirs of the Queensland Museum. 1916;5:46-51.
	McDiarmid RW, Campbell JA, Toure TA. Snake Species of the World: a taxonomic and geographical reference. Volume 1. Washington, DC: The Herpetologists League; 1999.
	Krefft G 1864. Description of Aspidiotes melanocephalus, a new snake from Port Denison NE Australia. Ann. Mag. Nat. Hist. (3) 14: 225-226
	Longman HA 1916. Snakes and lizards from Queensland and the Northern Territory. Memoirs of the Queensland Museum 5: 46-51
	McDiarmid RW, Campbell JA, Toure TA. Snake Species of the World: a taxonomic and geographical reference. Volume 1. Washington, DC: The Herpetologists League; 1999.
	Charles N, Field R, Shine R. Notes on the reproductive biology of Australia pythons, genera Aspidites, Liasis and Morelia. Herp Review. 1985;16(2):45-48.
	Lebreton M, Le Doux DJ, Gonwouo NL, Chirio L. Atractaspis irregularis. Herp Review. 2005;36(2):187.
Atractaspis irregularis	Spawls S, Howell K, Drewes RC, Ashe J. A field guide to the reptiles of East Africa: All the reptiles of Kenya, Tanzania, Uganda, Rwanda and Burundi. Princeton, NJ: Princeton University Press; 2001.
	LeBreton M, Spawls S. Atractaspis irregularis. In: The IUCN Red List of Threatened Species, Version 2014.3. 2013. http://www.iucnredlist.org. Accessed on 20 November 2014.
	Spawls S; Howell K; Drewes R; Ashe J. 2004. A Field Guide to the Reptiles of East Africa. London: A&C Black.
	Underwood G, Kochva E. On the affinities of the burrowing asps Atractaspis (Serpentes: Atractaspididae). Zoological Journal of the Linnean Society. 1993;107:3-64.
Azemiops feae	Zhao E, Adler K. Herpetology of China. Salt Lake City, Utah: Society for the study of Amphibians and Reptiles; 1993.
	Lau M, Rao D-Q. Azemiops feae. In: The IUCN Red List of Threatened Species, Version 2014.3. 2012. http://www.iucnredlist.org. Accessed on 20 November 2014.
	Mehrtens JM. Living Snakes of the World in Color. New York: Sterling Publishing Co, Inc; 1987.
	O'Shea M. Venomous Snakes of the World. Princeton: Princeton University Press; 2005.
	Orlov N, Ananjeva A, Ryabov S, Rao D-Q. Venomous snakes in Southern China. Reptilia. 2003;31:22–29.
	Greene HW. The Ecological and behavioral context for pitviper evolution. In Campbell JA, Brodie ED, editors. Biology of the Pitvipers. Tyler, TX: Selva; 1992. pp. 107-117.
	Orlov N. Viperid snakes (Viperidae Bonaparte, 1840) of Tam-Dao mountain range. Russian Journal of Herpetology. 1997;4(1):67-74.
	Kardong KV. Observations on live Azemiops feae, Fea's viper. Herp Review. 1986;17(4):81–82.
	Mallow D, Ludwig D, Nilson G. True Vipers. Natural History and Toxinology of Old World Vipers. Malabar, FL: Krieger Publishing Company; 2003.
Boa constrictor	Chapman CA. Boa constrictor predation and group response in white-faced cebus monkeys. Biotropica. 1986;18:171–172.
	Lindemann L. Boa constrictor. In: Animal Diversity Web. 2009. http://animaldiversity.ummz.umich.edu/site/accounts/information/Boa_constrictor.htm. Accessed 26 February 2012.
	Bertona M, Chiaraviglio M. Reproductive Biology, Mating Aggregations, and Sexual Dimorphism of the Argentine Boa Constrictor (Boa constrictor occidentalis). Journal of Herpetology. 2003;37(3):510-516.
	Boback SM, Reeder TW. Natural History and Conservation of Island Boas (Boa constrictor) in Belize. Copeia. 2005;4:880-885.
	Roberto C-B, Zoltan, S. Geographic Distribution. Boa constrictor constrictor. Herp Review. 1996;27(2):88.
Bothrops asper	Henderson CL. Mammals, Amphibians, and Reptiles of Costa Rica: A field guide. University of Texas Press, Austin; 2010.
	Cisneros-Heredia DF, Touzet JM. Distribution and conservation status of Bothrops asper (Garman, 1884) in Ecuador. Herpetozoa. 2004;17(3/4):135-141.
	Campbell JA, Lamar WW. The Venomous Reptiles of the Western Hemisphere. Vol. 1. Ithaca: Cornell University Press; 2004.
Calabaria reinhardtii	Briscoe MS. Notes on Snakes Collected in Liberia. Copeia. 1949;(1):16-18.
	Ota H, Hikida T, Barcelo J. On a small collection of lizards and snakes from Cameroon, West Africa. African Study Monographs. 1987;8:111-123.
	Luiselli L, Akani GC, Rugiero L, Plitano E. Relationships between body size, population abundance and niche characteristics in the communities of snakes from three habitats in southern Nigeria. Journal of Zoology. 2005;265:207-213.
	Gartlan JS, Struhsaker TT. Notes on the habits of the Calabar ground python (Calabaria renhardtii Schlegel) in Cameroon, West Africa. British Journal of Herpetology. 1971;4:201-202.
	Jackson K, Zassi-Boulou A, Mavoungou L, Pangou S. Amphibians and reptiles of the Lac Tele Community Reserve, Likouala Regioin, Republic of Congo (Brazzaville). Herpetological Conservation and Biology. 2007;2:75-86.
Casarea dussumieri	Baillie J, Groombridge B, editors. 1996 IUCN Red List of Threatened Animals. Gland, Switzerland and Cambridge, UK: International Union for Conservation of Nature; 1996.
	Madagascar Reptile, Amphibian Specialist Group. Casarea dussumieri. In: The IUCN Red List of Threatened Species, Version 2014.3. 1996. http://www.iucnredlist.org. Accessed on 20 November 2014.
	McAlpine DF. Activity Patterns of the Keel-Scaled Boa (Casarea dussumiera) at the Jersey Wildlife Preservation trust. Dodo, Journal of the Jersey Wildlife Preservation trust 1981;18:74-78.
Causus rhombeatus	Auerbach RD. The Amphibians and Reptiles of Botswana. Botswana: Mokwepa Consultants; 1987.
	Ineich I, Bonnet X, Shine R, Shine T, Brischoux F, Bereton M, et al. What, if anything, is a 'typical' viper? Biological attributes of basal viperid snakes (genus Causus Wagler, 1830). Biological Journal of the Linnean Society. 2006;89,575-588.
	Spawls S, Branch B. The Dangerous Snakes of Africa. Ralph Curtis Books. Dubai: Oriental Press; 1995.
	Mallow D, Ludwig D, Nilson G. True Vipers: Natural History and Toxinology of Old World Vipers. Malabar, Florida: Krieger Publishing Company; 2003.
Celestus enneagrammus	Campbell JA, Camarillo R. A new lizard of the genus Diploglossus(Anguidae: Giploglossinae) from Mexico, with a review of the Mexican and northern central American species. Herpetologica. 1994;50(2):193-209.
	Canseco-Márquez L, Campbell JA, Ponce-Campos P, Muñoz-Alonso A, García Aguayo A. Celestus enneagrammus. In: The IUCN Red List of Threatened Species, Version 2014.3. 2007. http://www.iucnredlist.org. Accessed on 20 November 2014.
Coluber constrictor	Ernst CH, Ernst EM. Snakes of the United States and Canada. Washington, DC: Smithsonian Books; 2003.
	Köhler G. Reptiles of Central America. Herpeton, Germany; 2003.
	Hammerson GA, Acevedo M, Ariano-Sánchez D, Johnson J. Coluber constrictor. In: The IUCN Red List of Threatened Species, Version 2014.3. 2013. http://www.iucnredlist.org. Accessed on 20 November 2014.
	Brown WS, W. S. Parker. Movement ecology of Coluber constrictor near communal hibernacula. Copeia. 1976:225-242.
Coniophis precedens	Longrich NR, Bhullar B-AS, Gauthier JA. A transitional snake from the Late Cretaceous period of North America. Nature. 2012;488:205-208.
	Marsh OC. Notice of new reptiles from the Laramie Formation. Am. J. Sci. 1892;43:449–453.
	Gilmore CW. Fossil snakes of North America. Geol. Soc. Am. Bull. 1938:9:1–96.
Cylindrophis ruffus	Burnie D, Wilson DE. Animal. Dorling Kindersley; 2001.
	Adler K, Zhao E, Darevsky IS. First records of the pipe snake (Cylindrophis) in China. Asiatic Herpetological Research. 1992;4:37-41.
	Wogan G, Vogel G, Nguyen TQ, Thy N. Cylindrophis ruffus. In: The IUCN Red List of Threatened Species, Version 2014.3. 2012. http://www.iucnredlist.org. Accessed on 20 November 2014.
Daboia russelii	Avadhani R. Snakes of India. Reptilia (GB). 2005;(41):32-37.
	Dowling HG, Jenner JV. Snakes of Burma: checklist of reported species and bibliography. Smithsonian Herp. Inf. Serv. 1988;76:19.
	Coborn J. The Atlas of Snakes of the World. New Jersey: T.F.H. Publications; 1991.
	Daniel JC. The Book of Indian Reptiles and Amphibians. Bombay Natural History Society and Oxford University Press; 2002.
Dinilysia patagonica	Caldwell MW, Albino AA. Exceptionally preserved skeletons of the Cretaceous snake Dinilysia patagonica, Woodward, 1901.Journal of Vertebrate Paleontology. 2002;22:861-866.
	Woodward AS. On some extinct reptiles from Patagonia, of the genera Miolania, Dinilysia, and Genyodectes. Proceedings of the Zoological Society of London. 1901(1):169-184.
Elgaria multicarinata	Grismer LL. Geographic variation, taxonomy, and biogeography of the anguid genus Elgaria (Reptilia: Squamata) in Baja California, México. Herpetologica. 1988;44(4): 431-439.
	Nussbaum RA, Brodie Jr. ED, Storm RM. Amphibians and Reptiles of the Pacific Northwest. University Press of Idaho; 1983.
	Hammerson GA, Hollingsworth B. Elgaria multicarinata. In: The IUCN Red List of Threatened Species, Version 2014.3. 2007. http://www.iucnredlist.org. Accessed on 20 November 2014.
	Cunningham JD. Food habits of the San Diego alligator lizard. Herpetologica. 1956;12:225-230.
	Hammerson GA, Hollingsworth B. Elgaria multicarinata. In: IUCN 2011. IUCN Red List of Threatened Species, Version 2011.2. 2007. http://www.iucnredlist.org. Accessed on 27 February 2012.
	Kingsbury BA. Thermal contraints and eurythermy in the lizard Elgaria multicarinata. Herpetologica. 1994;266-273.
	Stebbins RC. Peterson Field Guides: Western Reptiles and Amphibians. Boston: Houghton Mifflin; 1985.
Epicrates striatus	Barbour T. Batrachia and Reptilia from the Bahamas. Bull Mus Comp Zool Harvard. 1904;46:55—61.
	Barbour T. A new boa from the Bahamas. Proc New England Zool Club. 1941;18:61-65.
	Cochran DM. The herpetology of Hispaniola. Bull US Natl Mus. 1941;177:vii + 398 pp.
Eryx colubrinus	Lanza B. Amphibians and reptiles of the Somali Democratic Republic: check list and biogeography. Biogeographia. 1990;14:407-465.
	Spawls S, Branch B. The Dangerous Snakes of Africa. Ralph Curtis Books. Dubai: Oriental Press; 1995.
	Mehrtens JM. Living Snakes of the World in Color. New York: Sterling Publishers; 1987.
	McDiarmid RW, Campbell JA, Toure TA. Snake Species of the World: a taxonomic and geographical reference. Volume 1. Washington, DC: The Herpetologists League; 1999.
Eupodophis descouensis	Rage JC, Escuillié F. Eupodophis, new name for the genus Podophis Rage and Escuillié, 2000, an extinct bipedal snake, preoccupied by Podophis Wiegmann, 1834 (Lacertilia, Scincidae). Amphibia-Reptilia. 2001;23:232-233.
Exiliboa placata	Canseco-Márquez L, Flores-Villela O. Exiliboa placata. In: The IUCN Red List of Threatened Species, Version 2014.3. 2007. http://www.iucnredlist.org. Accessed on 20 November 2014.
	Mehrtens JM. Living Snakes of the World in Color. New York: Sterling Publishers; 1987.
	Mattison C. The new encyclopedia of snakes. Princeton, NJ: Princeton University Press; 2007.
Gobiderma pulchrum	Borsuk-Bialynicka M. Anguimorphans and related lizards from the Late Cretaceous of the Gobi Desert, Mongolia.Palaeontologia Polonica. 1984;46:5-105.
	Conrad JL, Rieppel O, Gauthier JA, Norell MA. Osteology of Gobiderma pulchrum (Monstersauria, Lepidosauria, Reptilia). Bulletin of the American Museum of Natural History. 2011;362:1-88.
Haasiophis terrasanctus	Tchernov E, Rieppel O, Zaher H, Polcyn MJ, Jacobs LL. A fossil snake with limbs. Science. 2000;287:2010-2012.
	Rieppel O, Zaher H, Tchernov E, Polcyn MJ. The anatomy and relationships of Haasiophis terrasanctus, a fossil snake with well-developed hind limbs from the mid-Cretaceous of the Middle East. J Paleont. 2003;77(3):536-558.
Heloderma horridum	Campbell JA and Vannini JP. A new subspecies of Beaded Lizard, Heloderma horridum, from Motagua Valley of Guatemala. Journal Of Herpetology. 1988;22(4):457-468.
	Campbell JA and Lamar WW. The venomous reptiles of Latin America. Cornell University Press, Ithaca, New York; 1989.
	Ariano-Sánchez D, Muñoz-Alons A, Marquez LC, Acevedo M. Heloderma horridum. In: The IUCN Red List of Threatened Species, Version 2014.3. 2014. http://www.iucnredlist.org. Accessed on 20 November 2014.
Heloderma suspectum	Campbell JA, Lamar WW. The venomous reptiles of Latin America. Ithaca, New York: Cornell University Press; 1989.
	Beck DD. The natural history, distribution, and present status of the gila monster in Utah. Department of Biology and Ecology Center, Utah State University, Logan, Utah. Report submitted to Utah Division of Wildlife Resourcesl 1985.
	Hammerson GA, Frost DR, Gadsden H. Heloderma suspectum. In: The IUCN Red List of Threatened Species, Version 2014.3. 2007. http://www.iucnredlist.org. Accessed on 20 November 2014.
Helodermoides tuberculatus	Douglass E. New vertebrates from the Montana Tertiary. Annals of Carnegie Museum. 1903;2(5):145-199.
Kataria anisodonta	Scanferla A, Zaher H, Novas FE, Muizon C, Cespedes R. A New Snake Skull from the Paleocene of Bolivia Sheds Light on the Evolution of Macrostomatans. PLoS ONE. 2013;8(3):e57583.
Lachesis muta	Barbour T. The bushmaster in the Canal Zone. Bulletin of the Antivenin Institute of America. 1930;4(1):11.
	Borges-Nojosa DM, Lima-Verde JS. Geographic distribution: Lachesis muta rhombeata. Herp Review. 1999;30(4):235.
	Mehrtens JM. Living Snakes of the World in Color. New York: Sterling Publishing Co, Inc.; 1987.
	Campbell JA, Lamar WW. The Venomous Reptiles of the Western Hemisphere. Vol. 1. Ithaca, New York: Cornell University Press; 2004.
Lampropeltis getula	Stebbins RC. Western reptiles and amphibians, third edition. Peterson field guide series. Peterson RT, editor. Houghton Mifflin Harcourt; 2003.
	Florida Museum of Natural History: Online Guide to Florida Snakes, Eastern Kingsnake. http://www.flmnh.ufl.edu/herpetology/fl-snakes/list/lampropeltis-getula-getula/ (2014). Accessed 27 Feb 2012.
	Grismer LL, Hollingsworth BD. Lampropeltis getula: geographic distribution. Herp Review. 2000;31:56.
	Hammerson GA, Frost DR, Santos-Barrera G. Lampropeltis getula. In: The IUCN Red List of Threatened Species, Version 2014.3. 2007. http://www.iucnredlist.org. Accessed on 20 November 2014.
Lanthanotus borneensis	Steindachner F. On two new genera and species of lizards from South America and Borneo. Ann Mag Nat Hist. 1877;4(20):160.
Laticauda colubrina	Cogger H. Marine Snakes. In: Vickey T, Keable S, editors. Description of Key Species Groups in the East Marine Region; 2007. p. 80-94.
	Heatwole H, Busack S, Cogger H. Geographic variation in Sea Kraits of theLaticauda columbrina complex (Serpentes: Elapidae: Hydrophiinae: Laticaudini). Herperological Monographs. 2005;19:1-136.
	Lane A, Guinea M, Gatus J, Lobo A. Laticauda colubrina. In: The IUCN Red List of Threatened Species, Version 2014.3. 2010. http://www.iucnredlist.org. Accessed on 20 November 2014.
Lichanura trivirgata	Grismer LL. Checklist of the amphibians and reptiles on islands in the Gulf of California. Bulletin of the Southern California Academy of Sciences. 1999;98(2):45-56.
	Hammerson GA, Frost DR, Gadsden H. Lichanura trivirgata. In: The IUCN Red List of Threatened Species, Version 2014.3. 2007. http://www.iucnredlist.org. Accessed on 20 November 2014.
Liotyphlops albirostris	Hammerson GA, Frost DR, Santos-Barrera G. Rena dulcis. In: IUCN 2011. IUCN Red List of Threatened Species, Version 2011.2. 2007. http://www.iucnredlist.org. Accessed on 19 February 2012.
	Dixon JR, Kofron CP. The Central and South American anomalepid snakes of the genus Liotyphlops. Amphibia-Reptilia. 1984;4(2-4):241-264.
Loxocemus bicolor	Garcia A, Ceballos G. Field Guide to the Reptiles and Amphibians of the Jalisco Coast, Mexico. Fundacion Ecologica de Cuixmala, Instituto de Biologia, UNAM, México DF; 1994.
	Chaves G, Lamar W, Porras LW, Sunyer J, Solórzano A. Loxocemus bicolor. In: The IUCN Red List of Threatened Species, Version 2014.3. 2014. http://www.iucnredlist.org. Accessed on 20 November 2014.
	Savage JM. The Amphibians and Reptiles of Costa Rica. A Herpetofauna between Two Continents, between Two Seas. Chicago: The University of Chicago Press; 2002.
Lycophidion capense	Kelly et al. Phylogeny, biogeography and classification of the snake superfamily Elapoidea: a rapid radiation in the late Eocene. Cladistics. 2009;25:38-63.
	Laurent RF. A re-examination of the snake genus Lycophidion Dumeril and Bibron. Bull Mus Comp Zoo. 1968;136:461-482.
	Auerbach RD. The Amphibians and Reptiles of Botswana. Botswana; Mokwepa Consultants; 1987.
Micrurus fulvius	Tennant A. A Field Guide to Snakes of Florida. Houston, Texas: Gulf Publishing Company; 1997.
	Campbell JA, Lamar WW. The Venomous Reptiles of the Western Hemisphere. Comstock, Ithaca, New York and London, UK; 2004.
	Hammerson GA. Micrurus fulvius. In: The IUCN Red List of Threatened Species, Version 2014.3. 2007. http://www.iucnredlist.org. Accessed on 20 November 2014.
Naja naja	Wüster W. The cobras of the genus Naja in India. Hamadryad. 1998;23(1):15−32.
	Chanhome L, Cox MJ, Vasaruchaponga T, Chaiyabutra N Sitprija V. Characterization of venomous snakes of Thailand. Asian Biomedicine. 2011;5(3):311–328.
	Chanhome, L, Jintkune P, Wilde H, Cox MJ. Venomous snake husbandry in Thailand. Wilderness and Environmental Medicine. 2001;12:17–23.
	Wunna Kyi, Sai, and George Zug. Unusual foraging behaviour of Naja kaouthia at the Moyingye Wetlands Bird Sanctuary, Myanmar. Hamadryad. 2003;27(2):265-266.
Najash rionegrina	Apestiguía S, Zaher H. A Cretaceous terrestrial snake with robust hindlimbs and a sacrum. Nature. 2006;440:1037-1040.
Natrix natrix	Madsen T, Shine R. Phenotypic plasticity in body sizes and sexual dimorphism in European grass snakes Evolution. 1993;47(1):321-325.
	Beebee T, Griffiths R. Amphibians and reptiles: a natural history of the British herpetofauna. London: Harper Collins Publishers Ltd.; 2000.
	Consul A, Eger S, Kwet A. The Grass Snake, Natrix natrix natrix (Squamata: Colubridae), as a predator of the Great Ramshorn Snail, Planorbarius c. corneus (Gastropoda: Planorbidae). Salamandra. 2009;45(1):50-52.
Notechis scutatus	Cermak M. The Island of Black Tiger Snakes. Herptile. 1984;9(2):53-55.
	Harding KA, Welch KRG. Venomous Snakes of the World: A Checklist. Oxford: Pergamon Press; 1980.
	Cogger H. Notechis scutatus. In: The IUCN Red List of Threatened Species, Version 2014.3. 2010. http://www.iucnredlist.org. Accessed on 20 November 2014.
Pachyrhachis problematicus	G. Haas. On a new snakelike reptile from the lower Cenomanian of ein Jabrud, near Jerusalem. Bulletin du Muséum national d’Historie naturelle, Paris (Series 4). 1979;1:51-64.
Pareas hamptoni	Vogel G. On the distribution of Pareas hamptoni (BOULENGER, 1905) in Thailand (Serpentes: Pareatinae). Russian Journal of Herpetology. 2010;17(3):219-222.
	Nguyen VS, Ho TC and Nguyen QT. Herpetofauna of Vietnam. Frankfurt am Main: Edition Chimaira; 2009.
	Vogel G, Wogan G. Pareas hamptoni. In: The IUCN Red List of Threatened Species, Version 2014.3. 2012. http://www.iucnredlist.org. Accessed on 20 November 2014.
Peltosaurus granulosus	Gilmore CW. Fossil lizards of North America. Memoirs of the National Academy of Sciences. 1928;22(3):1-201.
Proplatynotia longirostrata	Borsuk-Bialynicka M. Anguimorphans and related lizards from the Late Cretaceous of the Gobi Desert, Mongolia.Palaeontologia Polonica. 1984;46:5-105.
Pseudopus apodus	Bar A, Haimovitch G. A Field Guide to Reptiles and Amphibians of Israel. Pazbar LTD; 2012.
	Beshkov V, Nanev K. The Amphibians and Reptiles in Bulgaria. Pensoft Series Faunistica 46; 2006.
Python molurus	Daniel JC. The Book of Indian Reptiles and Amphibians. Oxford: Oxford University Press; 2002.
	Barker DG, Barker TM. The Distribution of the Burmese Python, Python molurus bivittatus. Bull. Chicago Herp Soc. 2008;43(3):33-38.
Rena dulcis	Werler JE, Dixon JR. Texas Snakes: Identification, Distribution, and Natural History. Austin, Texas: University of Texas Press; 2000.
	Hammerson GA, Frost DR, Santos-Barrera G. Rena dulcis. In: The IUCN Red List of Threatened Species, Version 2014.3. 2007http://www.iucnredlist.org. Accessed on 20 November 2014.
	Watkins II JF, Gehlbach FR, Kroll JC. Attractant-Repellent Secretions of Blind Snakes (Leptotyphlops Dulcis) and Their Army Ant Prey (Neiv Amyrmex Nigrescens). Ecology. 1969;50(6):1098-1102.
	Punzo F. Comparative Analysis of the Feeding Habits of Two Species of Arizona Blind Snakes, Leptotyphlops h. humilis and Leptotyphlops d. dulcis. Journal of Herpetology. 1974;8(2):153-156.
Sanajeh indicus	Wilson JA, Mohabey DM, Peters SE, Head JJ. Predation upon hatchling dinosaurs by a new snake from the Late Cretaceous of India. PLoS Biology. 2010;8(3):e1000322.
Saniwa	Leidy J. Descriptions of Emys jaenesi E haydeni, Baena arenosa, and Saniwa ensidens. Proceedings of the American Philosophical Society. 1870;123-124
Shinisaurus crocodilurus	Le KQ, Ziegler T. First record of the Chinese crocodile lizard from outside of China: report on a population of Shinisaurus crocodilurus Ahl, 1930 from North-Eastern Vietnam. Hamadryad. 2003;27:193-199.
	Huang H, Wang H, Li L, Wu Z, Chen J. Genetic diversity and population demography of the Chinese Crocodile Lizard (Shinisaurus crocodilurus) in China. PLoS ONE. 2014;9(3):e91570. doi:10.1371/journal.pone.0091570.
	Nguyen TQ, Hamilton P, Ziegler T. Shinisaurus crocodilurus. In: The IUCN Red List of Threatened Species, Version 2014.3. 2014. http://www.iucnredlist.org. Accessed on 20 November 2014.
Thamnophis marcianus	Andrews EW. Notes on snakes from the Yucatan Peninsula. Zoological Series of Field Museum of Natural History. 1937;20(25):355-359.
	Baird SF, Girard C. Catalogue of North American Reptiles in the Museum of the Smithsonian Institution. Part 1.-Serpents. Washington: Smithsonian Inst.; 1853.
Trachyboa boulengeri	Peters JA. The snakes of Ecuador; check list and key. Bull Mus Comp Zool Harvard. 1960;122:489-541.
	McDiarmid RW, Campbell JA, Toure TA. Snake Species of the World: a taxonomic and geographical reference. Volume 1. Washington, DC: The Herpetologists League; 1999.
	Mattison C. The new encyclopedia of snakes. Princeton, New Jersey: Princeton University Press; 2007.
Tropidophis haetianus	Mattison C. The new encyclopedia of snakes. Princeton, New Jersey: Princeton University Press; 2007.
	Burger RM. Dwarf boas of the Caribbean. Reptilia (GB). 2004;35:43-47.
	Schwartz A, Henderson RW. Amphibians and Reptiles of the West Indies. Gainesville, Florida: University of Florida Press; 1991.
Typhlophis squamosus	Señaris JC. A new species of Typhlophis (Serpentes: Anomalepididae) from Bolívar State, Venezuela. Amphibia-Reptilia. 1998;19(3):303-310.
	Rivas GA, Molina CR, Ugueto GN, Barros TR, Bar-Rio-Amorós C. Reptiles of Venezuela: an updated and commented checklist. Zootaxa. 2012;3211:1–64.
	McDiarmid RW, Campbell JA, Toure TA. Snake Species of the World: a taxonomic and geographical reference. Volume 1. Washington, DC: The Herpetologists League; 1999.
Typhlops jamaicensis	McDiarmid RW, Campbell JA, Toure TA. Snake Species of the World: a taxonomic and geographical reference. Volume 1. Washington, DC: The Herpetologists League; 1999.
	Schwartz A, Henderson RW. Amphibians and Reptiles of the West Indies: Descriptions, Distributions, and Natural History. Gainesville, Florida: University of Florida Press; 1991.
	Thomas R, Hedges SB. Eleven new species of snakes of the genus Typhlops(Serpentes: Typhlopidae) from Hispanola and Cuba. Zootaxa. 2007;1400:1-26.
	Mayer GC. Typhlops jamaicensis. In: The IUCN Red List of Threatened Species, Version 2014.3. 2010. http://www.iucnredlist.org. Accessed on 20 November 2014.
Ungaliophis continentalis	Köhler G. Geographic Distribution. Ungaliophis continentalis. Herpetological Review. 1997;28(4):21.
	McDiarmid RW, Campbell JA, Toure TA. Snake Species of the World: a taxonomic and geographical reference. Volume 1. Washington, DC: The Herpetologists League; 1999.
	Boulenger GA. Catalogue of the snakes in the British Museum (Natural History), vol. 1. Elibron Classics; 1999. p. 57.
	Martins M, Oliveira ME. Natural History of Snakes in Forests of the Manaus Region, Central Amazona, Brazil. Herpetological Natural History. 1998;6(2):78-150.
Uropeltis melanogaster	Mayer GC. Typhlops jamaicensis. In: IUCN 2011. IUCN Red List of Threatened Species, Version 2012.2. 2010. http://www.iucnredlist.org. Accessed on 18 Feburary 2012.
	Evans HE. The osteology of the worm snake, Typhlops jamaicensis (Shaw). The Anatomical Record. 1955;122(3):381-396.
	McDiarmid RW, Campbell JA, Toure TA. Snake Species of the World: a taxonomic and geographical reference. Volume 1. Washington, DC: The Herpetologists League; 1999.
	Coborn J. The Atlas of Snakes of the World. Neptune City, New Jersey: T.F.H. Publications; 1991.
Varanus acanthurus	Abraham G. Varanus acanthurus. Sauria 1980;2(2):1-2.
	Wilson S, Swan G. A complete guide to reptiles of Australia. Sydney, Auckland, London, Cape Town: New Holland Publishers; 2010.
	Dryden G. Varanus acanthurus. In: Pianka ER, King DR, editors. Varanoid Lizards of the World. Bloomington, Indianapolis: Indiana University Press; 2004. p 298-307.
Varanus exanthematicus	Bennett D. Varanus exanthematicus. In: Pianka ER, King D, editors. Varanoid lizards of the world. Bloomington: Indiana University Press; 2004. p. 95-103.
	Bennett D, Sweet SS. Varanus exanthematicus. In: The IUCN Red List of Threatened Species, Version 2014.3. 2010. http://www.iucnredlist.org. Accessed on 20 November 2014.
Varanus salvator	Cota, M, Chan-Ard T, Makchai S. Geographical Distribution and Regional Variation of Varanus salvator macromaculatus in Thailand. Biawak. 2009;3(4):134-143.
	Gaulke M, Horn H-G. Varanus salvator (Nominate Form). In: Pianka ER, King DR, editors. Varanoid lizards of the world. Bloomington: Indiana University Press; 2004. p. 244-257.
	Weijola VS-Å. Geographic distribution and habitat use of monitor lizards of the North Moluccas. Biawak. 2010;4(1):7-23.
Wonambi naracoortensis	Smith MJ. Small fossil vertebrates from Victoria Cave, Naracoorte, South Australia IV. Reptiles. Transacations of the Royal Society of South Australia. 1976;100(1):39-51.
Xenochrophis piscator	Ananjeva NB, Orlov NL. Caudal Autotomy in Colubrid Snake Xenochrophis piscator From Vietnam. Russian Journal of Herpetology 1994;12:169-171.
	Baig KJ, Masroor R, Arshad M. Biodiversity and ecology of the herpetofauna of Cholistan Desert, Pakistan. Russian Journal of Herpetology. 2008;15(3):193-205.
	Chan-ard T, Grossmann W, Gumprecht A, Schulz, KD. Amphibians and reptiles of peninsular Malaysia and Thailand - an illustrated checklist. Würselen, Germany: Bushmaster Publications; 1999.
	David P, Vogel G. The snakes of Sumatra. An annotated checklist and key with natural history notes. Bücher Kreth, Frankfurt am Main; 1996.
	Das I, De Silva A. Photographic guide to snakes and other reptiles of Sri Lanka. New Holland Publishers; 2005.
Xenodermus javanicus	Smith MA. The Fauna of British India, Ceylon and Burma, including the whole of the Indo-Chinese region. Vol. III. Serpentes. London: Taylor and Francis; 1943.
	Taylor EH. The Serpents of Thailand and Adjacent Waters. The University of Kansas Science Bulletin. 1965;45(9):609-1096.
	David P, Vogel G. The Snakes of Sumatra: An annotated checklist and key with natural history notes. Frankfurt am Main: Chimaira; 1996.
Xenopeltis unicolor	Cox MJ. The Snakes of Thailand and Their Husbandry. Florida: Krieger Publishing Company; 1991.
	Das I. A Photographic Guide to Snakes and Other Reptiles of India. London: New Holland Publishers; 2002.
	David P and Vogel G. The Snakes of Sumatra: an annotated checklist and key with natural history notes. Frankfurt: Andreas S. Brahm; 1996.
	Zhao E-M, Adler K. Herpetology of China. Society for the Study of Amphibians and Reptiles; 1993.
	Wogan G, Auliya M, Inger RF, Nguyen TQ. Xenopeltis unicolor. In: The IUCN Red List of Threatened Species, Version 2014.3. 2012. http://www.iucnredlist.org. Accessed on 20 November 2014.
Xenophidion acanthognathus	Gunther R, Manthey U. Xenophidion, a new genus with two new species of snakes from Malaysia (Serpentes, Colubridae). Amphibia-Reptilia. 1995;16(3):229-240.
	Inger RF, Iskandar D, Vogel G, Das I. Xenophidion acanthognathus. In: The IUCN Red List of Threatened Species, Version 2014.3. 2012. http://www.iucnredlist.org. Accessed on 20 November 2014.
Xenosaurus grandis	King W, Thompson FG. A review of the American lizards of the genusXenosaurus Peters. Bulletin of the Florida State Museum. 1968;12:93-123.
	Canseco-Márquez L. Xenosaurus grandis. In: The IUCN Red List of Threatened Species, Version 2014.3. 2007. http://www.iucnredlist.org. Accessed on 20 November 2014.
Xenosaurus platyceps	Lemos-Espinal JA, Smith GR, Ballinger RE. Natural history of Xenosaurus platyceps, a crevice dwelling lizard from Tamaulipas, Mexico. Herpetological Natural History. 1997;5:181-186.
	Mendoza-Quijano F. Xenosaurus platyceps. In: The IUCN Red List of Threatened Species, Version 2014.3. 2007. http://www.iucnredlist.org. Accessed on 20 November 2014.
Yurlunggur camfieldensis	J. D. Scanlon. A new large madtsoiid snake from the Miocene of the Northern Territory. The Beagle, Records of the Northern Territory Museum of Arts and Sciences. 1992;9(1):49-60.
