# Supplementary material for: The origin of snakes: revealing the ecology, behavior, and evolutionary history of early snakes using genomics, phenomics, and the fossil record
Source: BMC Evol Biol. 2015 May 20;15:87. doi: 10.1186/s12862-015-0358-5 (PMC4438441; doi:10.1186/s12862-015-0358-5)
Supplement: Additional file 9: — GenBank accession numbers for genetic sequences used in this study. [file 12862_2015_358_MOESM9_ESM.xlsx]

## Sheet: Sheet1
Additional file 9. GenBank accession numbers for genetic sequences used in this study.
	Acrochordus granulatus	Afronatrix anoscopus	Agkistrodon contortrix	Amphiesma stolata	Anilius scytale	Anomochilus leornadi	Aparallactus werneri	Aspidites melanocephalus	Atractaspis irregularis	Azemiops feae	Boa constrictor	Bothrops asper	Calabaria reinhardtii	Casarea dussumieri	Causus rhombeatus	Celestus enneagrammus	Coluber constrictor	Cylindrophis ruffus	Daboia russelii	Elgaria multicarinata	Epicrates striatus	Eryx colubrinus	Exiliboa placata	Heloderma horridum	Heloderma suspectum	Lachesis muta	Lampropeltis getula	Lanthanotus borneensis	Laticauda colubrina	Leptotyphlops dulcis	Lichanura trivirgata	Liotyphlops albirostris	Loxocemus bicolor	Lycophidion capense	Micrurus fulvius	Naja naja	Natrix natrix	Notechis scutatus	Pareas hamptoni	Pseudopus apodus	Python molurus	Shinisaurus crocodilurus	Thamnophis marcianus	Trachyboa boulengeri	Tropidophis haetianus	Typhlops jamaicensis	Typhlophis squamosus	Ungaliophis continentalis	Uropeltis melanogaster
AKAP9	-	JN614132.1	JN614133.1	JN614134.1	JF805788.1	-	-	JF805789.1	JN614137.1	JN614138.1	JF805791.1	JN614139.1	JN614141.1	JN614142.1	JN614143.1	JN614144.1	JN614145.1	JF805795.1	JN614146.1	JF805797.1	JN614149.1	JN614150.1	JN614151.1	JN614153.1	JF805799.1	-	JN614157.1	JN614159.1	JN614160.1	JF805802.1	JF805803.1	JN614161.1	JN614162.1	JN614163.1	JN614164.1	JN614165.1	JN614166.1	JN614167.1	JN614169.1	JN614168.1	-	JF805807.1	JN614174.1	JF805810.1	JN614176.1	JN654785.1	-	JN614177.1	-
BACH1	-	JN614184.1	-	-	JF805863.1	-	-	JF805864.1	-	-	JF805866.1	-	-	-	-	JN614186.1	-	JF805870.1	-	JF805872.1	-	-	JN614188.1	JN614190.1	JF805874.1	-	JN614191.1	JN614192.1	-	-	JF805877.1	JF805876.1	JN614193.1	-	-	-	JN614194.1	-	JN614196.1	JN614195.1	-	JF805880.1	-	JF805882.1	-	-	-	JN614206.1	-
BDNF	EU402621.1	EU402622.1	EU402623.1	EU402624.1	EU402625.1	-	EU402626.1	EU402627.1	JN614212.1	EU402628.1	AY988030.1	EU402630.1	EU402631.1	EU402632.1	EU402633.1	GU457853.1	EU402634.1	EU402635.1	EU402636.1	GU457854.1	EU402638.1	DQ465570.1	EU402640.1	GU457855.1	GU457856.1	-	EU402645.1	GU457859.1	EU402647.1	EU402648.1	EU402649.1	EU402650.1	EU402651.1	EU402652.1	EU402653.1	EU402654.1	EU402655.1	EU402656.1	EU402657.1	GU457851.1	EU402658.1	GU457857.1	EU402660.1	EU402661.1	JN614214.1	EU402664.1	GU902398.1	EU402665.1	FJ433965.1
BMP2	-	EU402677.1	EU402678.1	EU402679.1	EU402680.1	-	-	EU402681.1	EU402682.1	EU402683.1	EU402684.1	EU402685.1	EU402686.1	EU402687.1	EU402688.1	GU457886.1	EU402689.1	EU402690.1	EU402691.1	GU457887.1	EU402693.1	EU402694.1	EU402695.1	JN614217.1	GU457888.1	-	EU402700.1	GU457891.1	EU402702.1	EU402703.1	EU402704.1	EU402705.1	EU402706.1	EU402707.1	EU402708.1	EU402709.1	EU402710.1	EU402711.1	EU402712.1	JQ844992.1	EU402713.1	GU457889.1	EU402715.1	EU402716.1	EU402718.1	EU402719.1	GU902478.1	EU402720.1	-
CARD4	-	JN702108.1	JN702046.1	JN702041.1	JN702067.1	-	JN702031.1	JN702142.1	JN702076.1	JN702027.1	JN702058.1	JN702059.1	JN702121.1	JN702158.1	JN702011.1	JN702025.1	JN702022.1	JN702145.1	JN702060.1	JN702092.1	JN702014.1	JN702093.1	JN702082.1	JN702054.1	-	JN702143.1	JN702153.1	-	JN702036.1	JN702023.1	JN702110.1	JN702020.1	JN702140.1	JN702139.1	JN702062.1	JN702124.1	JN702126.1	JN702017.1	JN702098.1	JN702040.1	JN702133.1	JN702132.1	JN702151.1	JN702068.1	-	JN702147.1	-	JN702107.1	JN702018.1
CILP	-	JN702227.1	JN702203.1	JN702174.1	JN702243.1	-	JN702248.1	JN702224.1	JN702245.1	JN702287.1	JN702289.1	JN702192.1	JN702163.1	JN702266.1	JN702270.1	-	JN702210.1	JN702249.1	JN702226.1	JN702222.1	JN702250.1	JN702264.1	-	JN702241.1	-	JN702185.1	JN702284.1	JN702225.1	-	JN702207.1	JN702200.1	JN702168.1	JN702234.1	JN702182.1	JN702269.1	JN702166.1	JN702201.1	JN702171.1	JN702286.1	JN702215.1	-	-	JN702239.1	JN702161.1	-	JN702173.1	-	-	JN702204.1
CXCR4	JN702398.1	JN702327.1	JN702452.1	JN702392.1	JN702453.1	-	JN702357.1	-	JN702358.1	JN702413.1	JN702439.1	JN702412.1	JN702427.1	JN702322.1	JN702370.1	JN702361.1	JN702315.1	JN702366.1	JN702336.1	JN702462.1	JN702394.1	JN702339.1	JN702312.1	JN702321.1	-	JN702375.1	JN702393.1	JN702444.1	JN702438.1	JN702409.1	JN702320.1	JN702329.1	JN702440.1	JN702410.1	JN702416.1	JN702447.1	JN702449.1	JN702368.1	JN702356.1	JN702434.1	JN702316.1	JN702431.1	JN702347.1	JN702317.1	JN702369.1	JN702386.1	-	JN702313.1	-
DNAH3	EU402731.1	EU402732.1	-	EU402733.1	EU402734.1	-	EU402735.1	EU402736.1	-	EU402737.1	EU402738.1	EU402739.1	EU402740.1	EU402741.1	EU402742.1	GU457915.1	EU402743.1	JF806077.1	EU402745.1	GU457916.1	EU402746.1	EU402747.1	EU402748.1	-	GU457917.1	-	EU402752.1	GU457920.1	EU402754.1	EU402755.1	EU402756.1	EU402757.1	EU402758.1	EU402759.1	EU402760.1	EU402761.1	EU402762.1	EU402763.1	EU402764.1	GU457913.1	EU402765.1	GU457918.1	EU402767.1	EU402768.1	-	EU402770.1	-	EU402771.1	-
FSHR	EU391107.1	EU391108.1	EU391109.1	JN702976.1	EU391110.1	-	EU391111.1	EU391112.1	JN702971.1	EU391113.1	EU391114.1	EU391115.1	EU391116.1	EU391117.1	EU391118.1	GU455975.1	EU391119.1	EU391120.1	EU391121.1	GU455976.1	EU391123.1	EU391124.1	EU391125.1	GU455977.1	GU455978.1	JN702975.1	EU391130.1	GU455981.1	EU391132.1	EU391133.1	EU391134.1	GU456001.1	EU391135.1	EU391136.1	EU391137.1	EU391138.1	EU391139.1	EU391140.1	EU391141.1	GU455973.1	JN702974.1	GU455979.1	EU391143.1	EU391144.1	EU391146.1	EU391147.1	-	EU391148.1	EU391149.1
LRRN1	-	JN880702.1	JN880703.1	JN880705.1	GU432587.1	-	-	JN880707.1	-	JN880708.1	GU432588.1	JN880711.1	JN880714.1	JN880716.1	JN880717.1	GU432559.1	JN880721.1	JN880725.1	JN880726.1	GU432560.1	JN880730.1	JN880731.1	JN880734.1	GU432561.1	GU432562.1	JN880740.1	JN880741.1	GU432565.1	JN880743.1	GU432589.1	JN880747.1	-	JN880750.1	JN880751.1	JN880752.1	JN880754.1	JN880755.1	JN880756.1	JN880757.1	-	JN880768.1	GU432563.1	JN880778.1	JN880780.1	-	GU432590.1	-	JN880786.1	-
MKL1	-	JN703021.1	JN702992.1	JN703025.1	EU390807.1	-	JN702989.1	EU390809.1	JN703002.1	JN702985.1	EU390811.1	JN702993.1	JN703004.1	JN703014.1	EU390814.1	JN702988.1	JN703022.1	EU390816.1	JN703019.1	JF804445.2	JN703008.1	JN702994.1	JN702996.1	JN703013.1	JF804449.2	JN702995.1	JN702990.1	JN703023.1	JN703020.1	EU390828.1	EU390829.1	JN703006.1	JN703026.1	JN703024.1	JN702999.1	JN703011.1	JN702980.1	JN702983.1	JN703012.1	JN703000.1	-	JF804474.2	JN702991.1	EU390839.1	JN703016.1	EU390842.1	-	JN702982.1	JN703009.1
NGFB	EU437984.1	EU437985.1	EU437986.1	EU437987.1	EU437988.1	-	EU437989.1	EU437990.1	EU437991.1	EU437992.1	EU437993.1	EU437994.1	EU437995.1	EU437996.1	EU437997.1	GU432719.1	EU437998.1	EU437999.1	EU438000.1	GU432720.1	EU438002.1	EU438003.1	EU438004.1	GU432721.1	GU432722.1	-	EU438009.1	GU432725.1	EU438011.1	EU438012.1	EU438013.1	EU438014.1	EU438015.1	EU438016.1	EU438017.1	-	EU438019.1	EU438020.1	EU438021.1	GU432717.1	EU438022.1	GU432723.1	EU438024.1	EU438025.1	EU438027.1	EU438028.1	-	EU438029.1	-
NKTR	-	-	-	-	JF806154.1	-	-	HQ876297.1	-	-	HQ876291.1	-	HQ876293.1	JN614009.1	-	JN614010.1	-	JF806155.1	-	HQ876270.1	HQ876292.1	JN614013.1	JN614015.1	JN614018.1	HQ876272.1	-	-	HQ876274.1	-	HQ876296.1	HQ876294.1	HQ876290.1	JN614021.1	JN614022.1	HQ876295.1	EU438018.1	-	-	-	JN614024.1	-	HQ876273.1	-	-	-	-	-	JN614035.1	-
NTF3	EU390905.1	EU390906.1	JN703027.1	-	-	-	EU390907.1	EU390908.1	-	EU390909.1	-	EU390910.1	EU390911.1	EU390912.1	EU390913.1	GU456009.1	EU390914.1	EU390915.1	EU390916.1	GU456010.1	EU390918.1	EU390919.1	EU390920.1	GU456011.1	GU456012.1	EU390924.1	EU390925.1	GU456015.1	EU390927.1	EU390928.1	-	-	-	JN703031.1	EU390929.1	EU390930.1	EU390931.1	EU390932.1	EU390933.1	GU456007.1	-	GU456013.1	EU390935.1	EU390936.1	EU390938.1	EU390939.1	-	-	EU390940.1
PNN	JN703047.1	EU390950.1	JN703043.1	JN703046.1	EU390953.1	-	EU390954.1	EU390955.1	-	JN703048.1	EU390957.1	EU390958.1	EU390959.1	JN703055.1	JN703037.1	GU456043.1	EU390961.1	EU390962.1	JN703036.1	GU456044.1	JN703049.1	EU390966.1	JN703054.1	GU456045.1	GU456046.1	EU390971.1	EU390972.1	-	EU390973.1	EU390974.1	EU390975.1	GU456069.1	JN703042.1	JN703044.1	EU390978.1	EU390979.1	JN703035.1	JN703040.1	JN703045.1	GU456041.1	-	GU456047.1	EU390984.1	EU390985.1	JN703033.1	EU390988.1	-	JN703032.1	-
PTGER4	-	EU438040.1	EU438041.1	-	EU438042.1	-	-	EU438043.1	-	EU438044.1	EU438045.1	EU438046.1	EU438047.1	-	EU438048.1	JN880587.1	EU438049.1	-	EU438050.1	JN662841.1	EU438052.1	-	EU438053.1	-	JN662859.1	-	EU438057.1	JN880599.1	EU438059.1	EU438060.1	EU438061.1	EU438062.1	EU438063.1	EU438064.1	EU438065.1	EU438066.1	EU438067.1	EU438068.1	EU438069.1	JN880605.1	-	-	EU438071.1	-	-	-	-	-	-
PTPN12	EU438082.1	EU438083.1	EU438084.1	-	EU438085.1	-	EU438086.1	EU438087.1	EU438088.1	EU438089.1	EU438090.1	-	EU438091.1	EU438092.1	EU438093.1	-	EU438094.1	EU438095.1	EU438096.1	JN662891.1	EU438097.1	EU438098.1	-	-	JN662905.1	-	-	-	-	EU438103.1	EU438104.1	EU438105.1	EU438106.1	EU438107.1	-	-	EU438108.1	-	EU438109.1	-	EU438110.1	JN662919.1	EU438112.1	EU438113.1	EU438115.1	EU438116.1	-	EU402867.1	-
RAG1	EU402831.1	EU402832.1	EU402833.1	-	EU402834.1	-	-	EU402835.1	-	EU402836.1	HQ399524.1	EU402838.1	EU402839.1	EU402840.1	-	GU457976.1	EU402841.1	EU402842.1	EU402843.1	GU457977.1	EU402844.1	EU402845.1	EU402846.1	GU457978.1	GU457979.1	-	EU402848.1	GU457982.1	EU402850.1	EU402851.1	EU402852.1	EU402853.1	AY444061.1	EU402855.1	EU402856.1	EU402857.1	EU402858.1	EU402859.1	EU402860.1	GU457974.1	-	GU457980.1	EU402862.1	EU402863.1	EU402865.1	EU402866.1	GU902648.1	EU391043.1	AY487399.1
SLC30A1	EU391000.1	EU391001.1	EU391002.1	JN703138.1	DQ465593.1	-	EU391004.1	DQ465605.1	EU391006.1	EU391007.1	DQ465584.1	EU391009.1	DQ465595.1	EU391011.1	EU391012.1	GU456122.1	EU391013.1	DQ465592.1	EU391015.1	GU456123.1	DQ465604.1	DQ465603.1	DQ465588.1	GU456124.1	GU456125.1	EU391023.1	EU391024.1	JN703140.1	EU391026.1	EU391027.1	DQ465589.1	JN703142.1	DQ465598.1	EU391030.1	EU391031.1	EU391032.1	EU391033.1	EU391034.1	EU391035.1	GU456120.1	EU391036.1	GU456126.1	EU391038.1	EU391039.1	DQ465594.1	EU391042.1	-	JN703149.1	EU391044.1
TRAF6	EU391055.1	EU391056.1	EU391057.1	JN703144.1	EU391058.1	-	EU391059.1	EU391060.1	EU391061.1	EU391062.1	EU391063.1	EU391064.1	EU391065.1	EU391066.1	EU391067.1	GU456154.1	EU391068.1	EU391069.1	EU391070.1	GU456155.1	EU391072.1	EU391073.1	EU391074.1	GU456156.1	GU456157.1	EU391078.1	EU391079.1	GU456160.1	EU391081.1	EU391082.1	EU391083.1	GU456181.1	EU391084.1	EU391085.1	EU391086.1	EU391087.1	EU391088.1	EU391089.1	EU391090.1	GU456152.1	JN703148.1	GU456158.1	EU391092.1	JF804374.1	EU391095.1	EU391096.1	-	EU390894.1	-
ZEB2	EU390854.1	EU390855.1	EU390856.1	-	EU390857.1	-	EU390858.1	EU390859.1	JN703150.1	EU390860.1	EU390861.1	EU390862.1	EU390863.1	-	EU390864.1	GU456231.1	EU390865.1	EU390866.1	EU390867.1	GU456232.1	EU390869.1	EU390870.1	EU390871.1	GU456233.1	GU456234.1	EU390875.1	EU390876.1	GU456237.1	EU390878.1	EU390879.1	EU390880.1	GU456258.1	EU390881.1	EU390882.1	EU390883.1	EU390884.1	EU390885.1	EU390886.1	EU390887.1	GU456229.1	-	GU456235.1	EU390889.1	EU390890.1	EU390892.1	EU390893.1	-	U69870.1	JN703153.1
CYTB	AF217841.1	AF420073.2	EU483273.1	AF471030.1	U69738.1	-	AF471035.1	U69741.1	-	AY352747.1	U69746.1	AY223599.1	AY099985.1	U69755.1	AY223556.1	-	AF337098.1	AF471032.1	AF471076.1	AF361524.1	U69795.1	U69812.1	AY099989.1	-	-	AY223604.1	AF337089.1	-	EU547040.1	AY099991.1	U69844.1	AF544672.1	U69845.1	AY612075.1	U69846.1	AF217835.1	AY487724.1	-	AY425809.1	AF380965.1	U69853.1	AY099995.1	AF402926.1	-	U69869.1	-	-	-	-
[truncated: 9 more columns]
